# Supplementary material for: Proteome Dynamics and Physiological Responses to Short-Term Salt Stress in Brassica napus Leaves
Source: PLoS One. 2015 Dec 21;10(12):e0144808. doi: 10.1371/journal.pone.0144808 (PMC4686907; doi:10.1371/journal.pone.0144808)
Supplement: S1 Table — Fold change is expressed as the intensity ratio of treatment/control protein spot. Values are presented as means ± SD of the replicates. (XLSX) [file pone.0144808.s003.xlsx]

## Sheet: Sheet1
S1 Table. Quantification summary of differentially accumulated proteins under salt stress in leaves of B. napus.
Protein spot	GI	protein name	Ratio 24 h	p value	Ratio 48 h	p value	Ratio 72 h	p value
1	28972461	glutamate 1-semialdehyde aminotransferase enzyme	0.438 ± 0.048	0.015	1.149 ± 0.135	0.233	1.130 ± 0.042	0.064
2	167138	cyclophilin, partial	0.635 ± 0.036	0.062	3.324 ± 0.326	0.014	1.390 ± 0.104	0.375
3	262400776	photosystem I subunit VII	2.333 ± 0.184	0.048	0.801 ± 0.050	0.033	0.948 ± 0.242	0.273
4	289365	60-kDa chaperonin, partial	2.953 ± 0.133	0.021	2.114 ± 0.057	0.034	1.284 ± 0.562	0.856
5	15228194	sedoheptulose-1,7-bisphosphatase	0.354 ± 0.031	0.015	0.782 ± 0.043	0.021	0.781 ± 0.118	0.041
6	15241286	pyruvate dehydrogenase E1 beta	0.840 ± 0.138	0.045	1.102 ± 0.091	0.18	2.206 ± 0.090	0.013
7	383470439	chloroplast ribulose-1,5-bisphosphate carboxylase/oxygenase activase	2.623 ± 0.244	0.046	7.013 ± 0.432	0.001	2.393 ± 0.250	0.012
8	312837924	Fe superoxide dismutase 1, partial	2.088 ± 0.109	0.021	0.843 ± 0.141	0.188	1.800 ± 0.156	0.116
9	20067415	glutathione transferase	1.924 ± 0.115	0.039	1.255 ± 0.262	0.729	2.063 ± 0.084	0.005
10	15222551	phosphoribulokinase	0.213 ± 0.104	0.002	0.484 ± 0.015	0.019	0.797 ± 0.098	0.606
11	15239735	thiazole biosynthetic enzyme	2.592 ± 0.085	0.005	2.009 ± 0.121	0.003	3.379 ± 0.685	0.014
12	50313237	Lhcb6 protein	0.711 ± 0.111	0.012	0.829 ± 0.078	0.053	2.160 ± 0.017	0
13	8745523	ATP synthase beta subunit	0.516 ± 0.104	0.316	0.883 ± 0.185	0.783	0.400 ± 0.007	0.002
14	22571	33 kDa oxygen-evolving protein	0.983 ± 0.015	0.367	1.004 ± 0.072	0.047	2.267 ± 0.012	0.039
15	115447473	20S proteasome alpha subunit B	0.609 ± 0.101	0.555	0.572 ± 0.201	0.174	0.369 ± 0.013	0.041
16	134104	60 kDa chaperonin subunit beta	2.526 ± 0.083	0.029	2.321 ± 0.396	0.05	0.915 ± 0.040	0.774
17	31323256	chlorophyll a/b binding protein	0.874 ± 0.228	0.025	1.214 ± 0.236	0.108	2.204 ± 0.611	0.033
18	5708095	ATP synthase gamma chain, chloroplast precursor	0.468 ± 0.015	0.042	1.008 ± 0.014	0.001	0.783 ± 0.048	0.014
19	134104	60 kDa chaperonin subunit beta	0.265 ± 0.014	0.007	1.016 ± 0.058	0.205	2.170 ± 0.033	0.003
20	397482	heat shock protein 70 cognate	2.657 ± 0.309	0.019	0.987 ± 0.011	0.002	1.251 ± 0.162	0.157
21	18400195	heat shock protein 60-3A	0.723 ± 0.140	0.846	1.705 ± 0.027	0.238	2.210 ± 0.199	0.029
22	22653413	dehydroascorbate reductase	0.667 ± 0.179	0.2	1.176 ± 0.421	0.28	2.512 ± 0.018	0.021
23	1620920	23kD protein of oxygen evolving system of photosystem II	0.918 ± 0.262	0.09	1.261 ± 0.154	0.345	2.241 ± 0.046	0.004
24	19849246	cinnamyl alcohol dehydrogenase	0.696 ± 0.159	0.038	1.996 ± 0.101	0.014	0.834 ± 0.050	0.385
25	2655420	heat shock cognate protein HSC70	0.591 ± 0.155	0.065	2.969 ± 0.018	0.021	0.920 ± 0.026	0.259
26	565680669	chitinase	1.002 ± 0.338	0.223	2.319 ± 0.109	0.001	1.128 ± 0.307	0.256
27	19554	F1-ATPase alpha subunit	0.166 ± 0.037	0.028	1.175 ± 0.073	0.007	0.396 ± 0.009	0.003
28	262400757	ATP synthase CF1 beta subunit	0.235 ± 0.033	0.023	0.489 ± 0.061	0.034	0.819 ± 0.109	0.264
29	6048743	chitinase	1.072 ± 0.202	0.012	2.019 ± 0.119	0.015	1.253 ± 0.230	0.33
30	383470439	chloroplast ribulose-1,5-bisphosphate carboxylase/oxygenase activase	1.166 ± 0.103	0.244	2.444 ± 0.174	0.008	1.111 ± 0.135	0.618
31	262400756	ATP synthase CF1 alpha subunit	0.469 ± 0.229	0.02	1.334 ± 0.106	0.223	0.807 ± 0.207	0.647
32	8745523	ATP synthase beta subunit	0.738 ± 0.098	0.239	1.099 ± 0.082	0.043	0.461 ± 0.052	0.012
33	532212746	elongation factor Tu	0.896 ± 0.199	0.233	1.621 ± 0.057	0.097	3.419 ± 0.047	0.035
34	433335660	malate dehydrogenase	0.345 ± 0.027	0.041	1.363 ± 0.207	0.315	0.765 ± 0.289	0.776
35	15010596	FtSH2	2.984 ± 0.104	0.022	1.156 ± 0.102	0.029	1.693 ± 0.087	0.011
36	8745523	ATP synthase beta subunit	3.376 ± 0.356	0.008	1.583 ± 0.014	0	0.935 ± 0.045	0.106
37	8745523	ATP synthase beta subunit	0.449 ± 0.010	0.004	1.812 ± 0.127	0.007	0.800 ± 0.309	0.341
38	1346967	Ribulose bisphosphate carboxylase large chain	0.334 ± 0.037	0.028	0.574 ± 0.043	0.125	0.762 ± 0.077	0.292
39	15983513	transketolase-1	2.786 ± 0.047	0.014	1.285 ± 0.099	0.006	3.462 ± 0.901	0.05
40	8885622	N-glyceraldehyde-2-phosphotransferase-like	0.762 ± 0.124	0.495	0.947 ± 0.082	0.341	3.639 ± 0.288	0.041
41	16221	chaperonin hsp60	2.260 ± 0.392	0.047	1.660 ± 0.125	0.205	2.574 ± 0.343	0.037
42	406311	clpA	0.899 ± 0.125	0.205	0.435 ± 0.012	0.05	1.740 ± 0.298	0.392
